# Supplementary material for: Zika virus NS3 is a canonical RNA helicase stimulated by NS5 RNA polymerase
Source: Nucleic Acids Res. 2019 Jul 30;47(16):8693–707. doi: 10.1093/nar/gkz650 (PMC6895266; doi:10.1093/nar/gkz650)
Supplement: gkz650_Supplemental_Files [file gkz650_supplemental_files.zip]

Archive with 2 entries (2 files):
- 190709 MIQE_checklist.xls
- 190709 supplementary data clean.docx
