# Supplementary material for: Zika virus NS3 is a canonical RNA helicase stimulated by NS5 RNA polymerase
Source: Nucleic Acids Res. 2019 Jul 30;47(16):8693–707. doi: 10.1093/nar/gkz650 (PMC6895266; doi:10.1093/nar/gkz650)
Supplement: gkz650_Supplemental_Files [file gkz650_supplemental_files.zip › 190709 MIQE_checklist.xls]

## Sheet: Sheet1
Table S1
ITEM TO CHECK	IMPORTANCE	CHECKLIST
EXPERIMENTAL DESIGN
Definition of experimental and control groups	E	Described in the manuscript
Number within each group	E	3
Assay carried out by core lab or investigator's lab?	D	Investigator's lab
Acknowledgement of authors' contributions	D	All RT-qPCRs were done by Shan Xu.
SAMPLE
Description	E	BHK cells were transfected with infectious ZIKV RNA.Viral RNA was extracted from the medium.
Volume/mass of sample processed	D	100μL culture medium was collected to extract released viral RNA.
Microdissection or macrodissection	E	Not applicable
Processing procedure	E	When RNAs were extracted, RT-qPCRs were carried out immediately.
If frozen - how and how quickly?	E	Culture medium was frozen once; RNA was not frozen.
If fixed - with what, how quickly?	E	Not applicable
Sample storage conditions and duration (especially for FFPE samples)	E	Storage at -80 degrees
NUCLEIC ACID EXTRACTION
Procedure and/or instrumentation	E	RNAs were extracted from the supernatant of BHK cells using RNA Fast 200 Kit (Fastagen).
Name of kit and details of any modifications	E	RNA Fast 200 Kit (Fastagen)
Source of additional reagents used	D	Not applicable
Details of DNase or RNAse treatment	E	Not applicable
Contamination assessment (DNA or RNA)	E	Viral RNA sample were extracted from the medium, there is little opportunity for genome DNA contamination. And the quantity is too low to do further quality assessment.
Nucleic acid quantification	E
Instrument and method	E
Purity (A260/A280)	D
Yield	D
RNA integrity method/instrument	E	Not performed
RIN/RQI or Cq of 3' and 5' transcripts	E	Not performed
Electrophoresis traces	D	Not performed
Inhibition testing (Cq dilutions, spike or other)	E	Not performed
REVERSE TRANSCRIPTION
Complete reaction conditions	E	The reverse transcription was included in the one-step RT-qPCR using one step RT-qPCR SYBR Green kit (TIANGEN).
Amount of RNA and reaction volume	E	Amount of RNA: not detectable; reaction volume: 20μL
Priming oligonucleotide (if using GSP) and concentration	E	Not applicable
Reverse transcriptase and concentration	E	Quant RTase
Temperature and time	E	50℃ for 30min
Manufacturer of reagents and catalogue numbers	D	Not applicable
Cqs with and without RT	D*	Not applicable
Storage conditions of cDNA	D	Not applicable
qPCR TARGET INFORMATION
If multiplex, efficiency and LOD of each assay.	E	Not applicable
Sequence accession number	E	Gene ID in NCBI:KU955593.1
Location of amplicon	D	8614-8760 of ZIKV genome (KU955593.1)
Amplicon length	E	147 nucleotides
In silico specificity screen (BLAST, etc)	E	Primers were conformed by BLAST.
Pseudogenes, retropseudogenes or other homologs?	D	Not performed
Sequence alignment	D	Not performed
Secondary structure analysis of amplicon	D	Not performed
Location of each primer by exon or intron (if applicable)	E	Not applicable
What splice variants are targeted?	E	Not applicable
qPCR OLIGONUCLEOTIDES
Primer sequences	E	Described in methods part
RTPrimerDB Identification Number	D	Not applicable
Probe sequences	D**	Not applicable
Location and identity of any modifications	E	None
Manufacturer of oligonucleotides	D	TSINGKE
Purification method	D	OPC
qPCR PROTOCOL
Complete reaction conditions	E	Standard reaction conditions according to the manual of one step RT-qPCR SYBR Green kit (TIANGEN).
Reaction volume and amount of cDNA/DNA	E	20μL reaction
Primer, (probe), Mg++ and dNTP concentrations	E	0.2μM primers
Polymerase identity and concentration	E	Hotmaster Taq Polymerase
Buffer/kit identity and manufacturer	E	2×Quant One Step RT-qPCR Mix (SYBR)
Exact chemical constitution of the buffer	D	Not applicable
Additives (SYBR Green I, DMSO, etc.)	E	Not applicable
Manufacturer of plates/tubes and catalog number	D	Bio-Rad PCR plates (HSP9601)
Complete thermocycling parameters	E	Described in methods part
Reaction setup (manual/robotic)	D	Manual
Manufacturer of qPCR instrument	E	Bio-Rad real time thermal cycler CFX96
qPCR VALIDATION
Evidence of optimisation (from gradients)	D	Not performed
Specificity (gel, sequence, melt, or digest)	E	Melt curve was examined.
For SYBR Green I, Cq of the NTC	E	Cq of the NTC is 33 (the Cq values of samples are less than 26)
Standard curves with slope and y-intercept	E	Standard curves were examined by RT-qPCR using serially diluted RNA as template.
PCR efficiency calculated from slope	E	PCR efficiency was greater than 90%.
Confidence interval for PCR efficiency or standard error	D	Not performed
r2 of standard curve	E	r2=0.998
Linear dynamic range	E	Sample detection was within the values in the standard curve.
Cq variation at lower limit	E	All assays were performed within the linear range of the standard curve.
Confidence intervals throughout range	D	Not performed
Evidence for limit of detection	E	Not applicable
If multiplex, efficiency and LOD of each assay.	E	Not applicable
DATA ANALYSIS
qPCR analysis program (source, version)	E	Bio-Rad CFX Manager 2.1, Excel 2017
Cq method determination	E	Bio-Rad CFX Manager 2.1
Outlier identification and disposition	E	Not applicable
Results of NTCs	E	Cq of the NTC is 33 (the Cq values of samples are less than 26)
Justification of number and choice of reference genes	E	Not applicable
Description of normalisation method	E	Normalized to RNA content at 10h
Number and concordance of biological replicates	D	3
Number and stage (RT or qPCR) of technical replicates	E	2
Repeatability (intra-assay variation)	E	Excel 2017
Reproducibility (inter-assay variation, %CV)	D	Not performed
Power analysis	D	Not performed
Statistical methods for result significance	E	t-test
Software (source, version)	E	Excel 2017
Cq or raw data submission using RDML	D	Not performed
Table 1. MIQE checklist for authors, reviewers and editors. All essential information (E) must be submitted with the manuscript. Desirable
information (D) should be submitted if available. If using primers obtained from RTPrimerDB, information on qPCR target, oligonucleotides,
protocols and validation is available from that source.
*: Assessing the absence of DNA using a no RT assay is essential when first extracting RNA. Once the sample has been validated as
RDNA-free, inclusion of a no-RT control is desirable, but no longer essential.
**: Disclosure of the probe sequence is highly desirable and strongly encouraged. However, since not all commercial pre-designed assay
vendors provide this information, it cannot be an essential requirement. Use of such assays is advised against.
